# Supplementary material for: Deep Learning for Diagnosis of Paranasal Sinusitis Using Multi-View Radiographs
Source: Diagnostics (Basel). 2021 Feb 5;11(2):250. doi: 10.3390/diagnostics11020250 (PMC7914751; doi:10.3390/diagnostics11020250)
Supplement: Supplementary file 1 [file diagnostics-11-00250-s001.zip]

Archive with 1 entries (1 files):
- diagnostics-1083409-supplementary.pdf
